# Supplementary material for: Testing the Genomic Shock Hypothesis Using Transposable Element Expression in Yeast Hybrids
Source: Front Fungal Biol. 2021 Aug 23;2:729264. doi: 10.3389/ffunb.2021.729264 (PMC10512236; doi:10.3389/ffunb.2021.729264)
Supplement: Supplementary file 1 [file Table_1.XLSX]

## Sheet: Feuil1
Supplemental Table 1. Parental species and strain description of DS1, DS2 and DS3
	Parental species			Experiment description
Dataset	S. cerevisiae	S. paradoxus	S. uvarum	Experiment	Temperature	Replicates	Sequencing	Reference
DS1	YHL068	CBS432	CBS 7001	3’-end RNA-seq	25	2	2x36	Schraiber et al. 2013
DS2	YPS128		UWOPS99-807.1.1	RNA-seq	30 and 12	3	2x50 and 2x75	Hovhannisyan et al. 2020
DS3	S288C	CBS432		RNA-seq, RPF	30	2	1x50	McManus et al. 2014
