# Supplementary material for: Testing the Genomic Shock Hypothesis Using Transposable Element Expression in Yeast Hybrids
Source: Front Fungal Biol. 2021 Aug 23;2:729264. doi: 10.3389/ffunb.2021.729264 (PMC10512236; doi:10.3389/ffunb.2021.729264)
Supplement: Supplementary file 2 [file Table_2.XLSX]

## Sheet: Feuil1
Supplemental Table 2. RNA-seq dataset description including sample accession numbers of DS1, DS2 and DS3
Dataset	Strain	Species	Experiment	Temperature	Sequencing	Replicate	Experiment Accession	Accession number	Experiment Title	Organism Name	Instrument	Sample Accession	Total Size, Mb	Total Spots	Total Bases	Library Name	GEO accession number	Bioproject number	Layout	Study title	Study
DS1		S. cerevisiae x S. uvarum	3’-end RNA-seq	25	2x36	2	SRX272014	SRR835218	GSM1129461: S. cerevisiae x S. bayanus rep2	Saccharomyces cerevisiae x Saccharomyces bayanus	Illumina Genome Analyzer IIx	SRS416298	1045.63	29563728	2128588416		GSE38875		paired	Inferring Evolutionary Histories of Pathway Regulation from Transcriptional Profiling Data	Schraiber et al. 2013
DS1		S. cerevisiae x S. uvarum	3’-end RNA-seq	25	2x36	1	SRX272013	SRR835217	GSM1129460: S. cerevisiae x S. bayanus rep1	Saccharomyces cerevisiae x Saccharomyces bayanus	Illumina Genome Analyzer IIx	SRS416297	1311.97	34960903	2517185016		GSE38875		paired	Inferring Evolutionary Histories of Pathway Regulation from Transcriptional Profiling Data	Schraiber et al. 2013
DS1		S. cerevisiae x S. paradoxus	3’-end RNA-seq	25	2x36	2	SRX272010	SRR835214	GSM1129457: S. cerevisiae x S. paradoxus rep2	Saccharomyces cerevisiae x Saccharomyces paradoxus	Illumina Genome Analyzer IIx	SRS416295	1069.8	30652873	2207006856		GSE38875		paired	Inferring Evolutionary Histories of Pathway Regulation from Transcriptional Profiling Data	Schraiber et al. 2013
DS1		S. cerevisiae x S. paradoxus	3’-end RNA-seq	25	2x36	1	SRX272009	SRR835213	GSM1129456: S. cerevisiae x S. paradoxus rep1	Saccharomyces cerevisiae x Saccharomyces paradoxus	Illumina Genome Analyzer IIx	SRS416293	1113.51	31878439	2295247608		GSE38875		paired	Inferring Evolutionary Histories of Pathway Regulation from Transcriptional Profiling Data	Schraiber et al. 2013
DS1	CBS 7001	S. uvarum	3’-end RNA-seq	25	2x36	2	SRX155607	SRR515231	GSM951303: S. bayanus rep2	Saccharomyces bayanus	Illumina Genome Analyzer IIx	SRS346607	1254.2	32799621	2361572712	GSM951303: S. bayanus rep2	GSE38875		paired	Inferring Evolutionary Histories of Pathway Regulation from Transcriptional Profiling Data	Schraiber et al. 2013
DS1	CBS 7001	S. uvarum	3’-end RNA-seq	25	2x36	1	SRX155606	SRR515230	GSM951302: S. bayanus rep1	Saccharomyces bayanus	Illumina Genome Analyzer IIx	SRS346606	1286.57	33387336	2403888192	GSM951302: S. bayanus rep1	GSE38875		paired	Inferring Evolutionary Histories of Pathway Regulation from Transcriptional Profiling Data	Schraiber et al. 2013
DS1	YHL068	S. cerevisiae	3’-end RNA-seq	25	2x36	6	SRX155605	SRR515229	GSM951301: S. cerevisiae rep6	Saccharomyces cerevisiae	Illumina Genome Analyzer IIx	SRS346605	1420.18	35935997	2587391784	GSM951301: S. cerevisiae rep6	GSE38875		paired	Inferring Evolutionary Histories of Pathway Regulation from Transcriptional Profiling Data	Schraiber et al. 2013
DS1	YHL068	S. cerevisiae	3’-end RNA-seq	25	2x36	5	SRX155604	SRR515228	GSM951300: S. cerevisiae rep5	Saccharomyces cerevisiae	Illumina Genome Analyzer IIx	SRS346604	1152.35	31753802	2286273744	GSM951300: S. cerevisiae rep5	GSE38875		paired	Inferring Evolutionary Histories of Pathway Regulation from Transcriptional Profiling Data	Schraiber et al. 2013
DS1	CBS 432	S. paradoxus	3’-end RNA-seq	25	2x36	2	SRX155599	SRR515223	GSM951295: S. paradoxus rep2	Saccharomyces paradoxus	Illumina Genome Analyzer IIx	SRS346599	1350.16	35834781	2580104232	GSM951295: S. paradoxus rep2	GSE38875		paired	Inferring Evolutionary Histories of Pathway Regulation from Transcriptional Profiling Data	Schraiber et al. 2013
DS1	CBS 432	S. paradoxus	3’-end RNA-seq	25	2x36	1	SRX155598	SRR515222	GSM951294: S. paradoxus rep1	Saccharomyces paradoxus	Illumina Genome Analyzer IIx	SRS346598	1309.26	35098829	2527115688	GSM951294: S. paradoxus rep1	GSE38875		paired	Inferring Evolutionary Histories of Pathway Regulation from Transcriptional Profiling Data	Schraiber et al. 2013
DS1	YHL068	S. cerevisiae	3’-end RNA-seq	25	2x36	2	SRX155597	SRR515221	GSM951293: S. cerevisiae rep2	Saccharomyces cerevisiae	Illumina Genome Analyzer IIx	SRS346597	1169.44	32133523	2313613656	GSM951293: S. cerevisiae rep2	GSE38875		paired	Inferring Evolutionary Histories of Pathway Regulation from Transcriptional Profiling Data	Schraiber et al. 2013
DS1	YHL068	S. cerevisiae	3’-end RNA-seq	25	2x36	1	SRX155596	SRR515220	GSM951292: S. cerevisiae rep1	Saccharomyces cerevisiae	Illumina Genome Analyzer IIx	SRS346596	1373.57	35263649	2538982728	GSM951292: S. cerevisiae rep1	GSE38875		paired	Inferring Evolutionary Histories of Pathway Regulation from Transcriptional Profiling Data	Schraiber et al. 2013
DS2		S. uvarum x S. cerevisiae	RNA-seq	12	2x75	1	SRX6965436	SRR10246851	RNA-Seq of SC x SU hybrid at 12C, rep1	Saccharomyces cerevisiae x Saccharomyces uvarum	Illumina HiSeq 2500	SRS5491263	1758.52	21844719	3276707850	SCSU_12C_rep1		PRJNA576452	paired	Integrative Omics Analysis Reveals a Limited Transcriptional Shock After Yeast Interspecies Hybridization	Hovhannisyan et al. 2020
DS2	UWOPS99-807.1.1	S. uvarum	RNA-seq	30	2x50	3	SRX6965435	SRR10246852	RNA-Seq of S. uvarum at 30C, rep3	Saccharomyces uvarum	Illumina HiSeq 2500	SRS5491262	741.56	16900792	1690079200	SU_30C_rep3		PRJNA576452	paired	Integrative Omics Analysis Reveals a Limited Transcriptional Shock After Yeast Interspecies Hybridization	Hovhannisyan et al. 2020
DS2	UWOPS99-807.1.1	S. uvarum	RNA-seq	30	2x50	2	SRX6965434	SRR10246853	RNA-Seq of S. uvarum at 30C, rep2	Saccharomyces uvarum	Illumina HiSeq 2500	SRS5491261	759.61	17365756	1736575600	SU_30C_rep2		PRJNA576452	paired	Integrative Omics Analysis Reveals a Limited Transcriptional Shock After Yeast Interspecies Hybridization	Hovhannisyan et al. 2020
DS2	UWOPS99-807.1.1	S. uvarum	RNA-seq	30	2x50	1	SRX6965433	SRR10246854	RNA-Seq of S. uvarum at 30C, rep1	Saccharomyces uvarum	Illumina HiSeq 2500	SRS5491260	1020.48	23050171	2305017100	SU_30C_rep1		PRJNA576452	paired	Integrative Omics Analysis Reveals a Limited Transcriptional Shock After Yeast Interspecies Hybridization	Hovhannisyan et al. 2020
DS2	YPS128	S. cerevisiae	RNA-seq	30	2x50	3	SRX6965432	SRR10246855	RNA-Seq of S. cerevisiae at 30C, rep3	Saccharomyces cerevisiae	Illumina HiSeq 2500	SRS5491259	733.7	17003326	1700332600	SC_30C_rep3		PRJNA576452	paired	Integrative Omics Analysis Reveals a Limited Transcriptional Shock After Yeast Interspecies Hybridization	Hovhannisyan et al. 2020
DS2	YPS128	S. cerevisiae	RNA-seq	30	2x50	2	SRX6965431	SRR10246856	RNA-Seq of S. cerevisiae at 30C, rep2	Saccharomyces cerevisiae	Illumina HiSeq 2500	SRS5491258	763.83	17486454	1748645400	SC_30C_rep2		PRJNA576452	paired	Integrative Omics Analysis Reveals a Limited Transcriptional Shock After Yeast Interspecies Hybridization	Hovhannisyan et al. 2020
DS2	YPS128	S. cerevisiae	RNA-seq	30	2x50	1	SRX6965430	SRR10246857	RNA-Seq of S. cerevisiae at 30C, rep1	Saccharomyces cerevisiae	Illumina HiSeq 2500	SRS5491257	788.2	18123501	1812350100	SC_30C_rep1		PRJNA576452	paired	Integrative Omics Analysis Reveals a Limited Transcriptional Shock After Yeast Interspecies Hybridization	Hovhannisyan et al. 2020
DS2		S. uvarum x S. cerevisiae	RNA-seq	30	2x50	3	SRX6965429	SRR10246858	RNA-Seq of SC x SU hybrid at 30C, rep3	Saccharomyces cerevisiae x Saccharomyces uvarum	Illumina HiSeq 2500	SRS5491256	802.72	17814490	1781449000	SCSU_30C_rep3		PRJNA576452	paired	Integrative Omics Analysis Reveals a Limited Transcriptional Shock After Yeast Interspecies Hybridization	Hovhannisyan et al. 2020
DS2	UWOPS99-807.1.1	S. uvarum	RNA-seq	12	2x75	3	SRX6965428	SRR10246859	RNA-Seq of S. uvarum at 12C, rep3	Saccharomyces uvarum	Illumina HiSeq 2500	SRS5491255	1796.2	22059093	3308863950	SU_12C_rep3		PRJNA576452	paired	Integrative Omics Analysis Reveals a Limited Transcriptional Shock After Yeast Interspecies Hybridization	Hovhannisyan et al. 2020
DS2	UWOPS99-807.1.1	S. uvarum	RNA-seq	12	2x75	2	SRX6965427	SRR10246860	RNA-Seq of S. uvarum at 12C, rep2	Saccharomyces uvarum	Illumina HiSeq 2500	SRS5491254	1599.63	20078857	3011828550	SU_12C_rep2		PRJNA576452	paired	Integrative Omics Analysis Reveals a Limited Transcriptional Shock After Yeast Interspecies Hybridization	Hovhannisyan et al. 2020
DS2	UWOPS99-807.1.1	S. uvarum	RNA-seq	12	2x75	1	SRX6965426	SRR10246861	RNA-Seq of S. uvarum at 12C, rep1	Saccharomyces uvarum	Illumina HiSeq 2500	SRS5491253	1358.72	17223411	2583511650	SU_12C_rep1		PRJNA576452	paired	Integrative Omics Analysis Reveals a Limited Transcriptional Shock After Yeast Interspecies Hybridization	Hovhannisyan et al. 2020
DS2	YPS128	S. cerevisiae	RNA-seq	12	2x75	3	SRX6965425	SRR10246862	RNA-Seq of S. cerevisiae at 12C, rep3	Saccharomyces cerevisiae	Illumina HiSeq 2500	SRS5491252	2068.61	26287010	3943051500	SC_12C_rep3		PRJNA576452	paired	Integrative Omics Analysis Reveals a Limited Transcriptional Shock After Yeast Interspecies Hybridization	Hovhannisyan et al. 2020
DS2	YPS128	S. cerevisiae	RNA-seq	12	2x75	2	SRX6965424	SRR10246863	RNA-Seq of S. cerevisiae at 12C, rep2	Saccharomyces cerevisiae	Illumina HiSeq 2500	SRS5491251	1502.17	19147868	2872180200	SC_12C_rep2		PRJNA576452	paired	Integrative Omics Analysis Reveals a Limited Transcriptional Shock After Yeast Interspecies Hybridization	Hovhannisyan et al. 2020
DS2	YPS128	S. cerevisiae	RNA-seq	12	2x75	1	SRX6965423	SRR10246864	RNA-Seq of S. cerevisiae at 12C, rep1	Saccharomyces cerevisiae	Illumina HiSeq 2500	SRS5491250	1500.35	19000240	2850036000	SC_12C_rep1		PRJNA576452	paired	Integrative Omics Analysis Reveals a Limited Transcriptional Shock After Yeast Interspecies Hybridization	Hovhannisyan et al. 2020
DS2		S. uvarum x S. cerevisiae	RNA-seq	12	2x75	3	SRX6965422	SRR10246865	RNA-Seq of SC x SU hybrid at 12C, rep3	Saccharomyces cerevisiae x Saccharomyces uvarum	Illumina HiSeq 2500	SRS5491249	1828.73	23037188	3455578200	SCSU_12C_rep3		PRJNA576452	paired	Integrative Omics Analysis Reveals a Limited Transcriptional Shock After Yeast Interspecies Hybridization	Hovhannisyan et al. 2020
DS2		S. uvarum x S. cerevisiae	RNA-seq	12	2x75	2	SRX6965421	SRR10246866	RNA-Seq of SC x SU hybrid at 12C, rep2	Saccharomyces cerevisiae x Saccharomyces uvarum	Illumina HiSeq 2500	SRS5491248	1503.92	18723016	2808452400	SCSU_12C_rep2		PRJNA576452	paired	Integrative Omics Analysis Reveals a Limited Transcriptional Shock After Yeast Interspecies Hybridization	Hovhannisyan et al. 2020
DS2		S. uvarum x S. cerevisiae	RNA-seq	30	2x50	2	SRX6965420	SRR10246867	RNA-Seq of SC x SU hybrid at 30C, rep2	Saccharomyces cerevisiae x Saccharomyces uvarum	Illumina HiSeq 2500	SRS5491247	693.85	15969956	1596995600	SCSU_30C_rep2		PRJNA576452	paired	Integrative Omics Analysis Reveals a Limited Transcriptional Shock After Yeast Interspecies Hybridization	Hovhannisyan et al. 2020
DS2		S. uvarum x S. cerevisiae	RNA-seq	30	2x50	1	SRX6965419	SRR10246868	RNA-Seq of SC x SU hybrid at 30C, rep1	Saccharomyces cerevisiae x Saccharomyces uvarum	Illumina HiSeq 2500	SRS5491246	761.39	17527392	1752739200	SCSU_30C_rep1		PRJNA576452	paired	Integrative Omics Analysis Reveals a Limited Transcriptional Shock After Yeast Interspecies Hybridization	Hovhannisyan et al. 2020
DS3	CBS432	S. paradoxus	RNA-seq	30	1x50	1	SRX332179	SRR948549	S. paradoxus RNA-seq Rep 1	Saccharomyces paradoxus	Illumina HiSeq 2000				1340984650	S_par_mRNA_RiboProf_matched_Rep1		PRJNA213844	single	Ribosome profiling reveals post-transcriptional buffering of divergent gene expression in yeast	McManus et al. 2014
DS3	CBS432	S. paradoxus	RNA-seq	30	1x50	2	SRX332180	SRR948550	S. paradoxus RNA-seq Rep 2	Saccharomyces paradoxus	Illumina HiSeq 2000				761140500	S_par_mRNA_RiboProf_matched_Rep2		PRJNA213844	single	Ribosome profiling reveals post-transcriptional buffering of divergent gene expression in yeast	McManus et al. 2014
DS3	S288C	S. cerevisiae	RNA-seq	30	1x50	1	SRX332181	SRR948551	S. cerevisiae RNA-seq Rep 1	Saccharomyces cerevisiae	Illumina HiSeq 2000				764412250	S_cer_mRNA_RiboProf_matched_Rep1		PRJNA213844	single	Ribosome profiling reveals post-transcriptional buffering of divergent gene expression in yeast	McManus et al. 2014
DS3	S288C	S. cerevisiae	RNA-seq	30	1x50	2	SRX332182	SRR948552	S. cerevisiae RNA-seq Rep 2	Saccharomyces cerevisiae	Illumina HiSeq 2000				762531950	S_cer_mRNA_RiboProf_matched_Rep2		PRJNA213844	single	Ribosome profiling reveals post-transcriptional buffering of divergent gene expression in yeast	McManus et al. 2014
DS3	S288C	S. cerevisiae	RPF	30	1x50	1	SRX332185	SRR948553	S. cerevisiae Ribo-seq Rep 1	Saccharomyces cerevisiae	Illumina HiSeq 2000				2060706450	S_cer_Ribo-seq_matched_Rep1		PRJNA213844	single	Ribosome profiling reveals post-transcriptional buffering of divergent gene expression in yeast	McManus et al. 2014
DS3	CBS432	S. paradoxus	RPF	30	1x50	2	SRX332184	SRR948554	S. paradoxus Ribo-seq Rep 2	Saccharomyces paradoxus	Illumina HiSeq 2000				3808092650	S_par_Ribo-seq_matched_Rep2		PRJNA213844	single	Ribosome profiling reveals post-transcriptional buffering of divergent gene expression in yeast	McManus et al. 2014
DS3	S288C	S. cerevisiae	RPF	30	1x50	2	SRX332186	SRR948555	S. cerevisiae Ribo-seq Rep 2	Saccharomyces cerevisiae	Illumina HiSeq 2000				1912212850	S_cer_Ribo-seq_matched_Rep2		PRJNA213844	single	Ribosome profiling reveals post-transcriptional buffering of divergent gene expression in yeast	McManus et al. 2014
DS3	GSY88	S. cerevisiae x S. paradoxus	RNA-seq	30	1x50	1	SRX332187	SRR948556	S. cerevisiae / S. paradoxus F1 Hybrid RNA-seq Rep 1	Saccharomyces cerevisiae x Saccharomyces paradoxus	Illumina HiSeq 2000				1538111000	Hybrid_mRNA_RiboProf_matched_Rep1		PRJNA213844	single	Ribosome profiling reveals post-transcriptional buffering of divergent gene expression in yeast	McManus et al. 2014
DS3	GSY88	S. cerevisiae x S. paradoxus	RNA-seq	30	1x50	2	SRX332188	SRR948557	S. cerevisiae / S. paradoxus F1 Hybrid RNA-seq Rep 2	Saccharomyces cerevisiae x Saccharomyces paradoxus	Illumina HiSeq 2000				1385034850	Hybrid_mRNA_RiboProf_matched_Rep2		PRJNA213844	single	Ribosome profiling reveals post-transcriptional buffering of divergent gene expression in yeast	McManus et al. 2014
DS3	GSY88	S. cerevisiae x S. paradoxus	RPF	30	1x50	1	SRX332190	SRR948562	S. cerevisiae / S. paradoxus F1 Hybrid Ribo-seq Rep 1	Saccharomyces cerevisiae x Saccharomyces paradoxus	Illumina HiSeq 2000				3611096250	Hybrid_Ribo-seq_matched_Rep1		PRJNA213844	single	Ribosome profiling reveals post-transcriptional buffering of divergent gene expression in yeast	McManus et al. 2014
DS3	GSY88	S. cerevisiae x S. paradoxus	RPF	30	1x50	2	SRX332189	SRR948563	S. cerevisiae / S. paradoxus F1 Hybrid Ribo-seq Rep 2	Saccharomyces cerevisiae x Saccharomyces paradoxus	Illumina HiSeq 2000				4856286450	Hybrid_Ribo-seq_matched_Rep2		PRJNA213844	single	Ribosome profiling reveals post-transcriptional buffering of divergent gene expression in yeast	McManus et al. 2014
DS3	CBS432	S. paradoxus	RPF	30	1x50	1	SRX332183	SRR948564	S. paradoxus Ribo-seq Rep 1	Saccharomyces paradoxus	Illumina HiSeq 2000				2173093250	S_par_Ribo-seq_matched_Rep1		PRJNA213844	single	Ribosome profiling reveals post-transcriptional buffering of divergent gene expression in yeast	McManus et al. 2014
