# Supplementary material for: Testing the Genomic Shock Hypothesis Using Transposable Element Expression in Yeast Hybrids
Source: Front Fungal Biol. 2021 Aug 23;2:729264. doi: 10.3389/ffunb.2021.729264 (PMC10512236; doi:10.3389/ffunb.2021.729264)
Supplement: Supplementary file 3 [file Table_3.XLSX]

## Sheet: Feuil1
Supplemental Table 3. Counts of full-length elements for each Ty family found in the genomes of parental species from the re-analyzed datasets.
Data are retrieved from (Bergman 2018). P means presence of elements when counts are unavailable.
Species	Strain	Ty1_cer	Ty2_cer	Ty3_cer	Ty4_cer	Ty5_cer	Ty1_par	Ty3_par	Ty5_par	Tsu4_uva
S. cerevisiae	YPS128	2	11	7	4	0	0	0	0	0
S. cerevisiae	YHL068 (S288C)	39	12	2	3	0	0	0	0	0
S. paradoxus	CBS432	0	0	0	0	0	8	2	7	0
S. uvarum	CBS 7001	0	0	0	0	0	0	0	0	P
S. uvarum	UWOPS99-807.1.1	0	0	0	0	0	0	0	0	P
