# Supplementary material for: Testing the Genomic Shock Hypothesis Using Transposable Element Expression in Yeast Hybrids
Source: Front Fungal Biol. 2021 Aug 23;2:729264. doi: 10.3389/ffunb.2021.729264 (PMC10512236; doi:10.3389/ffunb.2021.729264)
Supplement: Supplementary file 8 [file Data_Sheet_5.ZIP]

Archive with 8 entries (8 files):
- Supplemental material/Bash_code.txt
- Supplemental material/Python_code_consensus_generation.ipynb
- Supplemental material/Python_code_heatmap_DS1_DS2.ipynb
- Supplemental material/Python_code_rpf.ipynb
- Supplemental material/R_code_deseq_te_DS3.ipynb
- Supplemental material/R_code_DS1.R
- Supplemental material/R_code_DS2.R
- Supplemental material/R_code_TT_filtering.R
